# Supplementary material for: Altered Sphingolipid Hydrolase Activities and Alpha-Synuclein Level in Late-Onset Schizophrenia
Source: Metabolites. 2023 Dec 31;14(1):30. doi: 10.3390/metabo14010030 (PMC10819534; doi:10.3390/metabo14010030)
Supplement: Supplementary file 1 [file metabolites-14-00030-s001.zip]

Archive with 1 entries (1 files):
- metabolites-2778043-supplementary.pdf
